# Supplementary material for: Construction and Activity Testing of a Modular Fusion Peptide against Enterococcus faecalis
Source: Antibiotics (Basel). 2023 Feb 14;12(2):388. doi: 10.3390/antibiotics12020388 (PMC9951850; doi:10.3390/antibiotics12020388)
Supplement: Supplementary file 1 [file antibiotics-12-00388-s001.zip]

Archive with 1 entries (1 files):
- antibiotics-2172031-supplementary.pdf
